# Supplementary material for: Real-Time and Selective Detection of Pseudomonas aeruginosa in Beef Samples Using a g-C3N4-Doped Multimetallic Perovskite-Based Electrochemical Aptasensor
Source: Biosensors (Basel). 2025 Sep 23;15(10):634. doi: 10.3390/bios15100634 (PMC12564328; doi:10.3390/bios15100634)
Supplement: Supplementary file 1 [file biosensors-15-00634-s001.zip]

Archive with 1 entries (1 files):
- biosensors-3825571-supplementary.pdf
